# Supplementary material for: Plk4 Is a Novel Substrate of Protein Phosphatase 5
Source: Int J Mol Sci. 2023 Jan 19;24(3):2033. doi: 10.3390/ijms24032033 (PMC9917060; doi:10.3390/ijms24032033)
Supplement: Supplementary file 1 [file ijms-24-02033-s001.zip]

Archive with 3 entries (3 files):
- Supplementary material_proof.pdf
- Table S1.pdf
- Table S1.xlsx
